# Supplementary material for: Development of Large Hollow Particles for Pulmonary Delivery of Cyclosporine A
Source: Pharmaceutics. 2023 Aug 25;15(9):2204. doi: 10.3390/pharmaceutics15092204 (PMC10537410; doi:10.3390/pharmaceutics15092204)
Supplement: Supplementary file 1 [file pharmaceutics-15-02204-s001.zip]

Archive with 1 entries (1 files):
- pharmaceutics-2565021-supplementary.pdf
